# Supplementary material for: Assessing the Impact of Prolonged Averaging of Coronary Continuous Thermodilution Traces
Source: Diagnostics (Basel). 2024 Jan 28;14(3):285. doi: 10.3390/diagnostics14030285 (PMC10855808; doi:10.3390/diagnostics14030285)
Supplement: Supplementary file 1 [file diagnostics-14-00285-s001.zip]

Archive with 1 entries (1 files):
- diagnostics-2524946-supplementary.pdf
